# Supplementary material for: A Study on Small Clinics Waste Management Practice, Rules, Staff Knowledge, and Motivating Factor in a Rapidly Urbanizing Area
Source: Int J Environ Res Public Health. 2019 Oct 22;16(20):4044. doi: 10.3390/ijerph16204044 (PMC6843947; doi:10.3390/ijerph16204044)
Supplement: Supplementary file 1 [file ijerph-16-04044-s001.zip]

Archive with 2 entries (2 files):
- Supp 1 Questionnaire to assess knowledge about clinical waste management among small clinic staff.docx
- Supp 2 Questionnaire for Assessing Motivation for the Adoption of Sound Healthcare Waste Management Practices in Hyderabad.docx
